# Supplementary material for: Identifying Premature Ventricular Complexes from Outflow Tracts Based on PVC Configuration: A Machine Learning Approach
Source: J Clin Med. 2023 Aug 26;12(17):5558. doi: 10.3390/jcm12175558 (PMC10487978; doi:10.3390/jcm12175558)
Supplement: Supplementary file 1 [file jcm-12-05558-s001.zip]

Archive with 1 entries (1 files):
- jcm-2528322-supplementary.pdf
